# Supplementary material for: Metabolic Alterations in Women with Lipedema Compared to Women with Lifestyle-Induced Overweight/Obesity
Source: Biomedicines. 2025 Apr 3;13(4):867. doi: 10.3390/biomedicines13040867 (PMC12024828; doi:10.3390/biomedicines13040867)
Supplement: Supplementary file 1 [file biomedicines-13-00867-s001.zip]

Archive with 1 entries (1 files):
- biomedicines-3553738-supplementary.pdf
